# Supplementary material for: Expression Pattern of nos1 in the Developing Nervous System of Ray-Finned Fish
Source: Genes (Basel). 2022 May 20;13(5):918. doi: 10.3390/genes13050918 (PMC9140475; doi:10.3390/genes13050918)
Supplement: Supplementary file 1 [file genes-13-00918-s001.zip]

Archive with 1 entries (1 files):
- genes-1694900-supplementary.pdf
